# Supplementary material for: A supplemental screw enhances the biomechanical stability in medial open-wedge high tibial osteotomy
Source: PLoS One. 2020 Dec 30;15(12):e0244557. doi: 10.1371/journal.pone.0244557 (PMC7773260; doi:10.1371/journal.pone.0244557)
Supplement: S1 Fig — (XLSX) [file pone.0244557.s001.xlsx]

## Sheet: stiffness
specimen	intact	Group 1-1	Group 1-2	Group 1-3	Group 2-1	Group 2-2	Group 2-3
stiffness (N/mm)	2799.86	800.758	663.014	816.551	1648.6	1742.63	1736.15
