# Supplementary material for: A supplemental screw enhances the biomechanical stability in medial open-wedge high tibial osteotomy
Source: PLoS One. 2020 Dec 30;15(12):e0244557. doi: 10.1371/journal.pone.0244557 (PMC7773260; doi:10.1371/journal.pone.0244557)
Supplement: S2 Fig — (XLSX) [file pone.0244557.s002.xlsx]

## Sheet: coronal plane angle
cycle #	increased coronal plane angle (deg)
	intact	Group 1-1	Group 1-2	Group 1-3	Group 2-1	Group 2-2	Group 2-3
0	0	0	0	0	0	0	0
1-9999	0.05	0.43	0.41	0.47	0.12	0.1	0.13
10000-19999	0.09	0.74	0.69	0.66	0.24	0.196	0.21
20000-29999	0.12	1.11	1.18	1.08	0.32	0.26	0.27
30000-39999	0.16	1.3	1.53	1.41	0.39	0.37	0.362
40000-49999	0.21				0.48	0.46	0.43
50000-59999	0.26				0.59	0.55	0.53
60000-69999	0.33						0.69
70000-79999	0.36
80000-89999	0.39
