# Supplementary material for: A supplemental screw enhances the biomechanical stability in medial open-wedge high tibial osteotomy
Source: PLoS One. 2020 Dec 30;15(12):e0244557. doi: 10.1371/journal.pone.0244557 (PMC7773260; doi:10.1371/journal.pone.0244557)
Supplement: S3 Fig — (XLSX) [file pone.0244557.s003.xlsx]

## Sheet: posterior slope
cycle #	increased posterior slope (deg)
	intact	Group 1-1	Group 1-2	Group 1-3	Group 2-1	Group 2-2	Group 2-3
0	0	0	0	0	0	0	0
1-9999	0.058	1.433	1.285	1.336	0.339	0.485	0.321
10000-19999	0.087	2.241	1.933	2.158	0.589	0.632	0.564
20000-29999	0.129	3.165	2.727	3.039	0.812	0.851	0.792
30000-39999	0.165	4.77	4.1	4.14	0.909	1.028	0.852
40000-49999	0.211				1.028	1.201	1.017
50000-59999	0.263				1.34	1.68	1.225
60000-69999	0.315						1.68
70000-79999	0.366
80000-89999	0.4
